# Supplementary material for: Human pancreatic microenvironment promotes β-cell differentiation via non-canonical WNT5A/JNK and BMP signaling
Source: Nat Commun. 2022 Apr 12;13:1952. doi: 10.1038/s41467-022-29646-1 (PMC9005503; doi:10.1038/s41467-022-29646-1)
Supplement: Supplementary file 4 — Source Data [file 41467_2022_29646_MOESM4_ESM.xlsx]

## Sheet: Fig. 1e
Figure 1e. IF quantification of C-peptide+ cells from different cocultures presented as fold change normalized to without (W/O) coculture. Each value represents an independent experiment.
HDF	HUVEC	MEF	HUVEC+MEF	M-E9	M-E17h	M-E17b	M-E20
1.3	2.7	1.21	3.14	2.1	7.3	5.3	9.6
1.45	3.2	1.35	4.91	1.9	8.4	4.7	10.4
1.2	3.1	1.52	4.33	2.6	9.5	4.1	8.7
1.9	3.7	1.58	2.76	1.84	8.8	6.1	9.7
1.1	2.1	1.74	4.62	3.2	9.1	4.6	8.2

## Sheet: Fig. 1g
Figure 1g. GSIS analysis after PP coculture with M-E cells. ELISA measurements of human C-peptide secreted after 2.8 mM and 16.7 mM glucose treatment at day 3, 7, or 14 of coculture with M-E and control cells. Results were normalized to cell number and total protein content. Each value represents a mean of 3 technical replicates within an independent experiment.
		2.8 mM glucose						16.7 mM glucose
day 3	W/O	0	0	0.05	0.06	0	0.032	0	0	0	0	0.21	0.01
	MEF	0	0	0.1	0.07	0.12	0.13	0	0	0.1	0.06	0.08	0.05
	M-E17h	0	0	0.16	0.23	0.26	0.22	0	0	0.27	0.35	0.29	0.37
	M-E20	0.14	0.1	0.15	0.31	0	0.16	0.36	0.24	0.29	0.28	0.31	0.28
day 7	W/O	0.18	0.14	0.05	0.06			0	0.21	0.36	0.19
	MEF	0.15	0.1	0.2	0.07			0.11	0.37	0.51	0.28
	M-E17h	0.07	0.26	0.16	0.2			0.64	1.22	1.83	1.37
	M-E20	0.2	0.25	0.34	0.32			1.42	1.57	0.8	1.8
day 14	W/O	0.15	0.18	0.22	0.5			0.44	1.15	0.22	0.62
	MEF	0.21	0.31	0.57	0.62			0.96	1.15	1.51	1.45
	M-E17h	0.14	0.25	0.36	0.28			5.66	5.36	6.04	5.82
	M-E20	0.13	0.55	0.9	0.63			7.73	5.99	4.11	5.83

## Sheet: Fig. 1h
Figure 1h. Stimulation index for cells from coculture at day 3, 7, and 14, calculated as a ratio of insulin secreted after 16.7 to based (2.8 mM) glucose treatment. Each value represents a mean of 3 technical replicates within an independent experiment.
	3 days						7 days						14 days						human islets
W/O	0	0.5	0.23	0.67	0.2	0.13	1.76744	0.9	2.11	1.94	2.5	0.63	2.31429	2.1	1.3	1.73	0.9	3.12
MEF	0.941176	0.25	0.361	1.52	1.67	0.73	2.44231	1.6363	1.847	2.625	1.205	1.5251	2.96491	3.6	5.1	1.2	0.6	0.8
M-E17h	1.58974	1.63	3.62	1.69	3.77	0.74	8.63333	9.4	10.6	4.62	5.25	11.9	21.2136	25.9	20.1	14.4	27.3	31.3
M-E20	1.71429	1.33	1.65	2	0.77	3.91	5.03604	8.36	7.6	2.75	3.84	5.35	10.7059	7.8	12.52	13.3	17.3	10.52
human islets																			25	29	40.53	19.5	38	22.9

## Sheet: Fig. 2c
Figure 2c. C-peptide+ cell quantification after 14-day culture of PPs with ECM as a fold change over basic media (W/O). Each value represents an independent experiment.
HDF	HUVEC	M-E9	M-E17h	M-E17b	M-E20
0.74	1.25	1.06	2.34	2.47	3.26
0.68	1.18	1.37	2.99	2.02	3.19
0.49	1.6	1.27	3.51	2.2	2.96
1.13	1.44	1.56	2.43	1.67	3.2
1.16	1.05	1.55	3.04	1.88	2.34

## Sheet: Fig. 2e
Figure 2e. C-peptide+ cells quantification after 14-day culture of PPs with conditioned media (CM) as a fold change over basic media (W/O). Each value represents an independent experiment.
HDF	HUVEC	M-E9	M-E17h	M-E17b	M-E20	M-E20-HI
0.9	1.2	0.9	3.6	2.5	4	0.92
0.85	1.4	1.9	4.5	2.1	2.8	0.85
1	1.7	2.6	2.7	1.8	4.1	1.47
0.4	1.6	1.84	2.7	3.1	4.5
0.8	1.1	2.2	3.3	2.6	3.3

## Sheet: Fig. 2g
Figure 2g. C-peptide+ cells after either PPs or EPs were cocultured with primary M-E cells for 7 or 3 days, respectively. Values are fold changes over non-coculture control (W/O). Each value represents an independent experiment.
	M-E17h						M-E20
7d PP	8.8	9.2	7	9.5	8	9.9	11.1	9.5	9.2	10.5	9.6	10.3
3d EP	9	9.8	9.5	10	8.2	9.2	11	10.5	9	11.4	9.8	11

## Sheet: Fig. 2h
Figure 2h. GSIS analysis at day 3 of EPs coculture with M-E cells. Each value represents a mean of 3 technical replicates within an independent experiment of human C-peptide ELISA measurements after stimulating with 2.8 mM and 16.7 mM glucose. Results were normalized to cell number and total protein content.
	2.8 mM glucose				16.7 mM glucose				30 mM KCl
W/O	0.12	0.145	0.28	0.41	0.53	0.37	0.79	0.74	2.16	2.98	3.52	3.6
M-E9	0.133	0.474	0.336	0.295	1.08	0.78	0.84	0.82	3.07	3.15	3.32	3.09
M-E17h	0.21	0.36	0.311	0.298	7.17	7.73	8.63	8.74	13.67	12.84	15.73	15.05
M-E20	0.35	0.48	0.59	0.66	8.04	6.88	7.42	8.01	11.51	14.25	10.94	13.4

## Sheet: Fig. 3b
Figure 3b. Functional gene annotation of significantly enriched genes upregulated in both M-E17 and M-E20 (fold change>20).
Glycoprotein	Signal	Secreted	Cell adhesion	Extracellular matrix	Ion channel	Growth factor	EGF-like domain	Membrane	Receptor
15.9208	8.12494	7.09151	6.88606	5.18709	2.63827	2.35655	2.14267	1.21467	1.14267

## Sheet: Fig. 3c
Figure 3c. Signaling pathways represented by unique genes significantly upregulated in M-E17 and M-E20 (fold change>20).
Intergrin	Angiogenesis	Wnt	TGF-beta	Cadherin	PDGF	EGF receptor	Endothelin	FGF
4.1	2.7	2.7	2.7	1.9	1.4	0.5	0.5	0.5

## Sheet: Fig. 4d
Figure 4d. IF quantification of CHGA+ cells after treatment of EPs with growth factors, shown as % out of total (DAPI+) cells. Each value represents an independent experiment. L and H – lower and higher concentrations, respectively
UT	Endocan L	Endocan H	SERPINF1 L	SERPINF1 H	HGF L	HGF H	FGF7 L	FGF7 H	IGF L	IGF H	LIF	PDPN L	PDPN H	EGF L	EGF H	THBS2 L	THBS2 H	WNT5A L	WNT5A H	WNT5B L	WNT5B H	WNT3A L	WNT3A H
18.51	33.7	56	31.4	45.8	38.46	31.7	27.7	38.36	25.12	25.25	30.2	29	39.7	31.4	23.9	22.7	28.9	32	59.5	39.8	36.5	19.7	25.7
22.16	31	58.3	34.7	49	31.1	33.6	29.47	33.5	27.5	39.6	34.4	32.1	40.21	30.9	35.2	24.6	30.6	31	47.2	41.5	34.9	16.3	21.4
28.63	26.7	68.6	39.7	43	37.4	29.3	36.8	34.7	26.2	38.3	30	33.5	42.2	28.7	32.5	29.8	36.5	37.3	54.3	38.5	45.9	20.1	24.7
22.61	25.8	66.15	49	52	28.47	28.14	33.84	30.8	29	39.14	28.46	30.8	38.43	29.6	29.9	22.7	33.8	42.1	57.7	38.21	42.6	22.6	19.9
25.11	30.7	54.14	40.3	55.7	27.47	27.25	29.7	28.63	30.51	27.8	35.7	28.2	45.8	24.7	35.9	29.1	37.8	42.8	58.7	47.7	49	24.7	21.33
21	31.7	49.2	32.21	57.9	29.22	26.16	35.5	28	38.5	33.7	26.4	28.8	48.1	33.7	38.9	23.3	29.9	39.9	62.5	37.4	53.3	26.1	21.8

[truncated: 33 more sheets: Fig. 4f, Fig. 5b, Fig. 5d, Fig. 5f, Fig. 6b, Fig. 6g, Fig. 6h, Fig. 6j, Fig. 6k, Fig. 7b, Fig. 7d, Fig. 7f, Fig. 7h, Fig. 7j, Fig. S1, Fig. S3b, Fig. S3c, Fig. S3d, Fig. S5, Fig. S6b …]
